# Supplementary material for: Harnessing Substituted 4-Chlorothieno[2,3-b]pyridine as a New Cap for Potent and Selective Antiproliferative HDAC Inhibitors
Source: Pharmaceuticals (Basel). 2026 Mar 9;19(3):442. doi: 10.3390/ph19030442 (PMC13029047; doi:10.3390/ph19030442)
Supplement: Supplementary file 1 [file pharmaceuticals-19-00442-s001.zip]

Archive with 1 entries (1 files):
- pharmaceuticals-4178309-supplementary.pdf
